# Supplementary material for: Analysis of the correlation between non-alcoholic fatty liver disease and the risk of colorectal neoplasms
Source: Front Pharmacol. 2022 Nov 9;13:1068432. doi: 10.3389/fphar.2022.1068432 (PMC9682006; doi:10.3389/fphar.2022.1068432)
Supplement: Supplementary file 1 [file DataSheet4.xlsx]

## Sheet: logfc_cupro
Gene	NAFLD	CRC
NOP2	-0.558027	1.43182
GNL3	-0.686824	1.15836
TRAIP	-0.521852	1.24942
BRCA1	0.894538	1.31335
CNN1	-1.42588	-3.57422
CIT	-1.20615	1.01178
SLC25A32	-0.55251	1.0304
Number indicates log2(Fold change)
