# Supplementary material for: Analysis of the correlation between non-alcoholic fatty liver disease and the risk of colorectal neoplasms
Source: Front Pharmacol. 2022 Nov 9;13:1068432. doi: 10.3389/fphar.2022.1068432 (PMC9682006; doi:10.3389/fphar.2022.1068432)
Supplement: Supplementary file 4 [file DataSheet3.xlsx]

## Sheet: Sheet1
Gene	NAFLD	CRC
AURKA	0.62	1.59
NR5A2	-0.52	-2.49
VEGFA	-0.57	1.52
HMOX1	-0.68	-1.79
SLC3A2	-0.58	1.13
FABP4	0.91	-3.8
ADIPOQ	-0.65	-3.66
ACSF2	0.73	-1.51
VDR	-0.58	-1.02
CA9	-0.72	3.82
PRKAA2	0.65	-3.22
CXCL2	-0.83	2.14
CDKN1A	-0.88	-1.29
CHAC1	-0.53	1.36
GPX2	0.7	1.03
LCN2	-0.91	1.72
FADS1	1.19	1.14
FADS2	1.19	1.11
IL1B	-1.75	1.06
Number indicates log2(Fold change)
